# Supplementary material for: Exploring the Global and Regional Factors Influencing the Density of Trachurus japonicus in the South China Sea
Source: Biology (Basel). 2025 Jul 21;14(7):895. doi: 10.3390/biology14070895 (PMC12292112; doi:10.3390/biology14070895)
Supplement: Supplementary file 1 [file biology-14-00895-s001.zip]

Archive with 1 entries (1 files):
- biology-3681723-supplementary.pdf
